# Supplementary material for: Identification of driver genes and key pathways of non-functional pituitary adenomas predicts the therapeutic effect of STO-609
Source: PLoS One. 2020 Oct 29;15(10):e0240230. doi: 10.1371/journal.pone.0240230 (PMC7595405; doi:10.1371/journal.pone.0240230)
Supplement: S1 Table — (XLSX) [file pone.0240230.s001.xlsx]

## Sheet: TOTALvenn_result
Names	total	elements
GSE2175 GSE26966 GSE51618	352	BBOX1
		STYK1
		NR4A2
		HIGD1B
		AP1S2
		PGBD5
		CALM1
		MAOA
		KIAA1661
		SYT13
		PPM1A
		ID1
		NCDN
		CNTN2
		MAD2L1
		CHMP2B
		ACO2
		UBE2N
		ZNF667
		PPARGC1A
		MANF
		FAM49A
		ERCC8
		KIAA0368
		CDKN2B
		CSHL1
		GAL
		PPP1R17
		LRRFIP1
		CDK18
		NTRK2
		SLC8A2
		TAP2
		CLDN3
		CCNB2
		TMPRSS3
		MOCOS
		PRDM10
		HIP1R
		COL4A6
		ZNF135
		BTD
		DOPEY1
		NKX2-2
		ZNF804A
		KCNMB4
		SLC4A4
		NDST1
		RGS16
		LEPRE1
		CNGA1
		SSR3
		FLOT2
		PEAK1
		SPON1
		MAPRE3
		IL17RB
		ATG13
		OSGEPL1
		MST1
		DFNA5
		CAMK2G
		ARHGEF11
		MYO15A
		GRIK5
		APH1A
		C14orf1
		SLC20A1
		FAM69A
		PATZ1
		PRMT3
		NOV
		GPM6B
		KCNMB2
		TFPI2
		MFSD9
		PRR3
		GNAL
		DKK2
		COL9A2
		GNAS
		KATNB1
		BCLAF1
		MGAT4B
		RIPK4
		HS3ST1
		EMP2
		SLC6A15
		RIN2
		SLC6A6
		PPP2R5A
		PHLDA1
		SLC35A5
		MED12
		RBM38
		LRP5
		RUNX1T1
		NTS
		HIST1H2BE
		DBP
		THBS4
		IGFBP6
		TMEM97
		KRT18
		KBTBD4
		CSPG5
		HTATSF1
		TST
		NTNG1
		MAPRE2
		GHRHR
		PIP5K1B
		CEACAM1
		P2RX7
		POLR2E
		SOX2
		MCTP1
		DCK
		RFC3
		POU1F1
		FBN2
		LAIR2
		NPAT
		FCN2
		CHST4
		PRUNE
		FGFR2
		GH2
		FRAT2
		RRBP1
		DNAJC12
		VAV2
		PBK
		RAPGEF4
		MAZ
		STX3
		CCNO
		TMEM158
		AFF2
		PLXNA2
		STXBP5L
		CADM3
		CLCN5
		MICAL3
		THBS2
		PDE11A
		GNB5
		CCDC88C
		ZNF93
		MEG3
		ENPP1
		SCNN1A
		CCND2
		PDLIM3
		SEMA5A
		PVRL3
		LRRC16A
		NDUFA10
		BCAT1
		KLK11
		NRG1
		CISH
		CASK
		NANS
		AMD1
		CTC1
		ATP8B1
		KAT6B
		SEC22A
		NUSAP1
		MPST
		C9orf91
		GPSM2
		CCNB1
		GSTCD
		SLC8A1
		HES1
		MANEA
		WHSC1
		FAM98A
		UFM1
		FBXL14
		TOR3A
		BCL2
		MED27
		NCAM1
		PCSK6
		SORBS2
		ARFRP1
		RPN1
		CBS
		WIF1
		CUL3
		CLIC5
		YPEL1
		MAPK8IP2
		RALB
		SLIT1
		ADCY1
		FAM3C
		C12orf49
		TLE3
		BCR
		NR4A1
		PRC1
		OSBPL7
		CNTN1
		IPCEF1
		TRIOBP
		MCM2
		FILIP1L
		JUP
		NBL1
		FAT1
		CELSR2
		CIAPIN1
		FRMPD1
		RND2
		POMC
		SKIL
		MT2A
		ROR1
		AKT3
		TGFB2
		PTPRE
		SDHB
		DUSP22
		RXRA
		ARPP21
		ARHGEF12
		ZBTB22
		ATP11A
		KIF11
		JAKMIP2
		CNR1
		ZFP36L2
		MAGT1
		NGB
		SLC38A2
		GPR176
		MPP2
		DCAF7
		ITPR2
		KDELR3
		CSH1
		RAB17
		VDR
		CREB3L2
		WIPI1
		CLU
		CA10
		FANCI
		SEMA4G
		DOCK5
		RABL3
		CHD5
		GH1
		MIOS
		ADAM22
		CDKN2A
		TSHB
		PDIA4
		EPB41L5
		ARHGEF10
		S100A9
		TMEM39A
		TRIM29
		TMEM33
		CEL
		AP3B1
		ASAP2
		LANCL2
		PIEZO2
		WNT5A
		IMPA2
		GCNT2
		CLN6
		PTPN14
		NFATC3
		SREBF2
		PSEN2
		IGFBP5
		CREM
		LSAMP
		KCNQ1
		NAP1L1
		FAM111A
		ARHGAP32
		SMAD2
		PRKCZ
		HS3ST3B1
		AKAP6
		CSGALNACT1
		PDLIM4
		ELOVL2
		HLA-G
		PMAIP1
		GLDC
		RAB11FIP1
		SGCD
		CNOT8
		SPRY4
		SLCO5A1
		GRIA4
		DLK1
		APC
		KAT7
		SATB1
		SLC22A4
		ALK
		MGAT5
		FRAT1
		TNNC1
		DNAJC3
		C12orf29
		USP13
		AVPI1
		GM2A
		KIF2C
		PCK1
		IRAK3
		MEGF8
		SLC24A2
		FAM149B1
		CLASP2
		EIF2AK3
		PBX3
		ANGPT1
		SEMA6A
		HMGA2
		DNAJC6
		PTPRK
		DPF3
		DLG2
		SLC22A17
		EDA
		SLC9A1
		SRPRB
		PRLR
		HIF1AN
		ARC
		AKAP13
		CAB39L
		RAB27A
		PEX19
		RFX4
		ASCL1
		PSME3
		REXO2
		ATP2A2
		DENND2D
GSE2175 GSE26966	1757	EAF2
		FSTL1
		CREB3L1
		PKNOX2
		ZHX3
		CLK4
		CXCR4
		SALL1
		CADM4
		IRAK1
		TMSB10
		CDK14
		IPO9
		RPS6KA5
		DHRS11
		BRCA1
		TEK
		COL1A1
		GDPD5
		SELL
		ANKRD6
		LTBP4
		ARHGEF9
		CNGA3
		NEFH
		DUSP4
		GYPC
		HP /// HPR
		CDK8
		EMC1
		PPP1R3D
		CHST15
		PMF1
		HS2ST1
		CPEB3
		GMPPA
		COL18A1
		FUS
		TF
		CLCN4
		ASS1
		ADAM23
		SNAPC1
		QKI
		CGA
		CDH8
		AGPS
		LTBR
		TDRKH
		SLC9A3R1
		OSBP
		PRR5
		AHI1
		CSH1 /// CSHL1 /// GH1 /// GH2
		FHL1
		RSU1
		RBPMS
		DLEC1
		KLF4
		LMO4
		HP
		KRCC1
		DCX
		NFYC
		PLSCR4
		PRKX /// PRKY
		MIR21 /// VMP1
		DNAJC9
		DCTN1
		NDUFB8
		SLC2A10
		ARHGEF26
		PREX2
		KIF4A
		SNCAIP
		RCAN1
		PECR
		HSPA2
		XAF1
		KALRN
		LPPR4
		FGF12
		TCFL5
		LOC101928916 /// NNMT
		TAC1
		KIAA0232
		TAF1D
		TYMS
		ZNF750
		PTP4A3
		SNCA
		SPATS2L
		ARHGAP26
		MAP2K4
		EPB41L3
		MAP3K6
		PROS1
		PSMB8
		NR4A3
		TOMM22
		SOCS3
		TMEM132A
		EPN1
		MAGI1
		NIPA2
		PCYT1B
		AMOTL2
		FOXO1
		KIF5C
		CLCNKB
		PSMA5
		PIAS1
		HMGXB4
		ALDH5A1
		RERGL
		STMN1
		DPP6
		RPS6KA2
		GADD45B
		ZNF287
		ZFYVE9
		FAM153A /// FAM153B /// FAM153C /// LOC100507387 /// LOC101928349 /// LOC101930363
		ANXA2
		MCF2L
		ACSS3
		FH
		INTS7
		SLC12A7
		PPP1R15A
		EIF4E
		CSNK1E
		PIK3C2B
		CEND1
		MFGE8
		PXMP4
		TSKU
		ATPIF1
		PAK7
		CLIC4
		POLR1B
		SAMHD1
		PAX6
		PKD1P1
		NLK
		ITGBL1
		GALNT6
		CYB5B
		ZFP36L1
		RNF146
		ZNF10
		PURA
		GTF2IRD2B
		CREB1
		LGALS3
		ZHX2
		FCF1
		LRP8
		PSD4
		STAT5B
		SKI
		TBL1XR1
		LPCAT4
		PTPRG
		SLC16A4
		SLC6A8
		FAM184A
		SLC3A2
		PIWIL2
		MBTPS2
		C5orf30
		BHLHE40
		WISP1
		GAS2
		ADIRF
		TNIP1
		HEATR6
		RUNX2
		MBNL3
		ODC1
		SDC3
		ZSCAN31
		FECH
		TP53TG1
		ARG2
		ASH2L
		CABYR
		SLC1A3
		RAB40C
		ZCCHC2
		SULF1
		MPHOSPH9
		LOC100131510
		FAM168A
		RARRES1
		DOK5
		DMD
		IGH /// IGHA1 /// IGHA2
		ID2 /// ID2B
		MICAL1
		CAV2
		AREL1
		GSTM5
		TFCP2
		KDELR2
		SDF2L1
		IGFBP3
		PSPC1
		ARHGAP24
		C1QA
		KIF22
		GSE1
		NINJ1
		N4BP2L1
		TIMP4
		SLIT2
		RSF1
		CCP110
		CASP4
		TPR
		HIST1H2BH
		SERPINA3
		C9orf3
		FKBP11
		KAZN
		AP2A2
		CSNK2A1
		TWIST1
		AOX1
		CYR61
		MAFF
		LY96
		IL1R1
		TBC1D8B
		XPO7
		TRIM5
		RNASE4
		RRAGB
		RCN2
		FLVCR2
		SMAD6
		SAT1
		MAPK8IP1
		RFX2
		CLDN22 /// WWC2
		MLLT4
		MEF2C
		CHPT1
		ERBB4
		GPHN
		ORC3
		ATRX
		IER2
		CHRDL1
		TAF4B
		NID1
		CLGN
		SLC25A37
		HCP5
		DGCR9
		RNF41
		MSN
		TBC1D31
		GTF2E1
		GPNMB
		SLC39A14
		NFATC4
		PRL
		ACACA
		ABCG1
		EML1
		NUP93
		ZCCHC4
		COQ7
		ZNF43
		ZBTB38
		MINK1
		HBEGF
		MGAT1
		DNASE1L3
		EXD2
		IPO8
		ZNF117
		DUSP2
		PPAP2C
		RAB14
		CDK2AP2
		B4GALT1
		VSNL1
		IGFBP7
		ZNF318
		ECE2
		ARL4C
		GALR1
		SLC47A1
		TRPC7
		SERPINA1
		EGR1
		CD58
		PLAGL1
		FAM188A
		LLGL1
		KLF6
		NR5A1
		THBD
		POLA1
		ZDHHC4
		PDE9A
		ABCA8
		COL6A2
		MOCS3
		TMEM47
		STC1
		RPAP3
		CWF19L1
		GGPS1
		CLUL1
		MAML3
		EDNRB
		SCD
		STAT3
		SYNJ2
		CD8B /// LOC100996919
		TMEM214
		OXR1
		LOC100996792 /// MAP2K3
		MRPL35
		ABI3BP
		ITM2C
		TMED5
		SFN
		U2AF1
		GRAMD4
		PELI1
		MT1X
		UBE2B
		S100A8
		C7
		TRAPPC10
		SOAT1
		SPAG4
		MR1
		KPNA5
		MIEF1
		ZNF184
		TXNIP
		NUDT3
		RAP2B
		CSRNP3
		GLRA3
		KANSL1L
		TMEM100
		FXR1
		KCTD20
		WDR47
		MAGEH1
		PRPF40A
		IVNS1ABP
		FOSL2
		SERGEF
		GADD45G
		IFITM3
		CSH1 /// CSH2
		DNAJA2
		PTPRN2
		MYOM2
		CHM
		CCNL1
		FAM105A
		DUSP6
		PYGL
		FAM65B
		ID4
		DSCAM
		COL4A4
		LY75
		ZSCAN2
		LOC441204
		SLC1A1
		FOS
		PUS7
		NPEPL1
		TUBB6
		FOXL2
		SPOCK2
		HTATIP2
		NTN1
		DIAPH1
		NGLY1
		IGLC1
		SIL1
		LDB2
		EFNB2
		PCM1
		GTF3C4
		RBM22
		AEBP1
		PLBD1
		GCFC2
		TRIM38
		TMCC1
		GLYR1
		ISG20
		BTN3A3
		CCZ1 /// CCZ1B
		MAP2
		DZIP3
		RAB13
		FBXW11
		SLC12A5
		NRIP3
		NOS1AP
		GFAP
		PRSS16
		ITFG1
		C3orf18
		C18orf25
		LOC100507472 /// PCSK6
		MYO7A
		ACVR1B
		MAGEL2
		FAM162A
		TGFBR2
		WWTR1
		ARHGAP6
		ACSL6
		KCNB1
		UGP2
		CUEDC1
		PCSK5
		HEMK1
		CUX1
		CKAP5
		AIM2
		ANK3
		CDH12
		QRSL1
		ARHGEF4 /// LOC101930241
		MT1H
		DDI2 /// RSC1A1
		GPRC5B
		DTWD1
		HSD11B1
		DOCK3
		CDC5L
		GSDMD
		ANKRD55
		TRPS1
		ERN1
		HYDIN /// HYDIN2 /// LOC101930373
		MTMR3
		ATP1B3
		CRKL
		RASA3
		PHTF2
		APPL1
		ADCY9
		PPP4R4
		RASSF1
		ATP2B1
		SMAD5
		ELAVL3
		ZNF200
		FBLN5
		CCDC88A
		KLHL24
		SGPP1
		ITPR3
		RXRB
		APBA1
		RAB2A
		PLCE1
		DLG1
		APOL2
		U2SURP
		NAALAD2
		G3BP1
		BTN3A2 /// BTN3A3
		TAF9B
		CACNA2D1
		PON3
		FGFR1
		FRY
		POLR3K
		RHOT1
		CCDC64
		RPL17 /// RPL17-C18orf32 /// SNORD58A /// SNORD58B /// SNORD58C
		CPLX3
		KNTC1
		GTF3C3
		ALDH2
		TRIM2
		MFSD11
		SERPING1
		KL
		MAFK
		PPP1R9A
		RAB35
		PDZRN3
		FKRP
		ZNF331
		ZNF24
		PIP4K2B
		PENK
		SMAD9
		UQCC1
		ATG10
		DLGAP4
		MBD5
		BACE2
		KDM5A
		ZBTB18
		CLSTN2
		CD99
		STON1
		AAMDC
		NDNF
		PERP
		IGLV1-44
		DGKD
		SERTAD2
		PWAR5
		FAIM3
		IFI16
		MIR7110 /// PDIA5
		CSTA
		OSBPL10
		TIPIN
		RALGPS1
		NCOA3
		RASSF4
		FNDC3B /// LOC101928615
		PAFAH1B3
		CEBPD
		ZFP36
		NEDD4L
		BRINP3
		SELP
		KRT8
		C1GALT1C1
		DSE
		SFTPD
		EPS15
		GNS
		FDFT1
		SPIDR
		NAV2
		ATP6V1A
		SMCHD1
		S100B
		BMP2
		ESR1
		NACA
		GLOD4
		ALDH1A2 /// LOC101928635
		PDE4D
		PDE3A
		GAL3ST1
		RPE /// RPEL1
		ORC5
		GLCE
		DAG1
		RPS24
		MIA
		CHD1L
		GFRA2
		COL8A1
		TNFSF13
		LOC284009 /// METTL16
		SMARCA1
		WEE1
		PLXND1
		PDE7B
		EFEMP1
		AJAP1
		ZFX
		RHOD
		LUM
		C1S
		TCF7L1
		ZCCHC6
		ME2
		HNRNPD
		MKNK2
		NOL4
		COL11A2
		AAR2
		SASH1
		ZNF365
		CDC14B
		LDLRAP1
		HLA-DQB1 /// HLA-DRB1 /// HLA-DRB3 /// HLA-DRB4 /// LOC100996809 /// LOC101060835
		ZNF493
		MAPK1
		PPP1R14B
		GNG3
		USP46
		BLVRA
		ARHGAP1
		ENOX1
		SRPX2
		AQP3
		NISCH
		AMIGO3 /// GMPPB
		AKAP12
		PHACTR2
		APOD
		RBBP8
		JADE2
		NSUN6
		FAM175B
		XPNPEP3
		CHST7
		SEMA6D
		EXTL3
		LSM8
		SUZ12
		GGCX
		ARAP2 /// LOC101928667
		TNFRSF14
		ZFP2
		CD302 /// LY75 /// LY75-CD302
		TTC22
		RNF24
		CELF2
		ARFGAP3
		MAFB
		RAC3
		TFPI
		SMTN
		GABRB3
		GPR85
		SEZ6L
		IL4R
		AKR1C1
		CAT
		APH1B
		USP36
		LYZ
		F5
		CFH /// CFHR1
		TPM2
		SEMA4F
		ABCA2
		PRKCH
		METTL13
		ADM
		VPS72
		CD47
		PPIC
		INHA
		FXYD1
		NUDT4
		KCND2
		SNTB1
		SLC24A3
		UBE3A
		LOC100289097 /// LOC642236
		GALNT1
		IFITM1
		SEC24A
		FBXO28
		GAS6
		ETV1
		ERGIC2
		AUTS2
		RPRM
		HNRNPA1
		SIK1
		ERC1
		EFCAB11
		CLTC-IT1
		AGO3
		MOB3B
		CCDC25
		ZNF177 /// ZNF559-ZNF177
		PVRL1
		ZSCAN18
		LEPREL4
		KLHDC4
		SOX13
		ALPK3
		NR2F1
		SLC39A7
		PIGZ
		DACH1
		AKR1C2 /// LOC101930400
		TMEM45A
		ST3GAL1
		HIF3A
		SOCS6
		BDNF
		HSPB3
		TNFSF10
		SMARCB1
		GNG5
		KIF5B
		MYEF2
		HAUS6
		CDH2
		ARID5B
		CACNA1A /// LOC100507353
		IGLL3P
		MYL6
		PLXNC1
		ECM1
		EPB41L1
		KIAA1549L
		DEFA1 /// DEFA1B /// DEFA3
		ZCCHC24
		EGFL7
		AASDHPPT
		CKS1B
		BNIP3
		STEAP4
		NPTX2
		CSK
		RAB27B
		MYOF
		PRPF6
		BLM
		FHL2
		LMO2
		B4GALT6
		SLPI
		RAD51C
		GAMT
		DRAM1
		PAPPA2
		PFKFB3
		AGTR1
		MTERF4
		CRYBG3
		MAN2A1
		MICA /// MICB
		ASPHD1
		PER2
		ZKSCAN4
		BOLA2 /// SMG1P2 /// SMG1P5
		PTCH1
		LOC101929036 /// PAH
		LHPP
		KCNK12
		ARHGAP8 /// PRR5-ARHGAP8
		ARAP3
		NIPAL2
		CSNK1A1
		DHRS3
		CPPED1
		ATF4
		SLC7A8
		PIN4
		MKRN2
		FAM131A
		TEF
		ZFX /// ZFY
		CCDC68
		SEL1L
		PHLPP1
		GOLGA7
		FERMT2
		ENG
		DPH5
		WBP1L
		HLA-F
		GABARAPL1 /// GABARAPL3
		RARA
		BDH1
		NPHP4
		C4A /// C4B /// C4B_2
		SERPINH1
		ACTL6B
		CD24
		SMURF1
		TPM4
		TNFSF4
		HERPUD1
		BCL2L11
		INHBA
		PXDC1
		SEPP1
		CHRNA1
		RARRES2
		ADAMTS1
		PRKG1
		CFI
		SORBS1
		ZNF451
		RAB3B
		FGF9
		MINOS1-NBL1 /// NBL1
		CALU
		ANKFY1
		TNFSF12-TNFSF13 /// TNFSF13
		FIP1L1
		RHOB
		MTMR7
		HNRNPM
		COL2A1
		2017-03-02
		KLHL22
		TMEM35
		LOC100996756
		CA2
		TGOLN2
		TNIP2
		VAMP3
		TCIRG1
		PARL
		SCAMP1
		TRIM32
		NPR2
		DST
		MSH2
		MTMR2
		RRM1
		GABRA4
		KLHL29
		CYP26B1
		FMO2
		MSTN
		DTL
		LPAR6
		MST4
		SRGAP3
		NBR2
		ETV5
		MAD2L1BP
		PPP2R3C
		CFB
		RIMS2
		GMNN
		FDXR
		YAP1
		YBX3
		SIK3
		TAPT1
		HLA-DRB1 /// HLA-DRB4 /// LOC100996809
		CEP152
		CLIP1
		H2BFS
		NUMA1
		ELL2
		FZD1
		IGFBP4
		CLIC2
		IFITM1 /// IFITM2
		ETNK1
		TEX30
		EPS15L1
		MGEA5
		ING1
		CEBPB
		LRCH3
		GEM
		MLPH
		TBC1D9
		TGFBI
		DGCR2
		GGA2
		GHSR
		POLR3B
		RIT2
		CD44
		FARP1
		BTG2
		CYP11A1
		HYMAI
		TRIB3
		RGN
		COL4A5
		IFI30 /// PIK3R2
		SLC15A2
		MREG
		HEPH
		MET
		PHYHIP
		TNS3
		IGSF3
		MAPKAPK2
		ACTR8
		ZNF510
		EIF4G3
		SUPT4H1
		MATR3 /// SNHG4
		NPY6R
		FBXO31
		FRS2
		KIAA1211L
		ATXN7L3B
		KLHL41
		SNX19
		NAALADL1
		DUSP5
		PXDN
		TIMM22
		LIMD1
		TOX3
		PTRF
		CHST11
		THRB
		GSTM4
		CNOT1
		SPTBN1
		LSM4
		IRS1
		HSF2
		MFN2
		RHBDF1
		CDK17
		RASIP1
		IGF2 /// INS-IGF2
		PRDX4
		ABCF2
		FGF1
		IL6R
		NFIL3
		ECEL1
		CENPU
		SPRY2
		OSR2
		AGTPBP1
		CEP85
		STAT5A
		PBLD
		AHNAK
		ATP6V1C1
		KCNA4
		NFE2L2
		SH3PXD2A
		IFI27
		SKAP2
		MT1G
		IDS
		PARG
		GPBP1L1
		DUS4L
		KCNJ6
		CHMP6
		DOK4
		SOX9
		CRABP1
		KIAA0226L
		APBA2
		TCF21
		ATP2B2
		CPVL
		TRAM2
		KLHL21
		KLF2
		TFE3
		KLHL28
		IRF7
		RAB20
		TNFRSF1A
		GTF2H5
		PHGDH
		XPO4
		MKLN1
		WHAMMP2 /// WHAMMP3
		OPN3
		IGFBP2
		NOTCH2
		CD93
		CEP164
		ANP32A
		MGP
		DNAJC1
		TRPC1
		CCDC85B
		ZFHX2
		RABL6
		ZNF536
		KAT5
		CDH11
		AREG
		SF3B5
		NRXN1
		SLC37A1
		SUPT16H
		CHPF2
		DPY19L2P2
		SRSF3
		ICAM2
		GSK3B
		TNFAIP3
		MIR7114 /// NSMF
		SFXN3
		CA12
		GCLC
		MAN1A2
		RPP30
		CGB1 /// LHB
		CCL14 /// CCL15-CCL14
		EFR3B
		WFS1
		ZDHHC17
		KDM4A
		YBX1
		FIG4
		DCTN4
		CCSER2
		EIF2AK2
		NRN1
		F13A1
		ENTPD6
		RAB6A /// WTH3DI
		SP110
		KIAA0513
		PNMA2
		RFPL1S
		CDK13
		SIRT5
		FXYD5
		STAB1
		MYT1L
		LRRTM2
		HLA-DQB1 /// LOC101060835
		EIF4A1 /// SNORA48 /// SNORA67 /// SNORD10
		CDK3 /// TEN1-CDK3
		EML4
		ELAC1
		KLF5
		C11orf80
		THBS1
		ABCA11P
		TBX3
		GDF11
		MCM4
		PDZD2
		CEP192
		HIST1H2BC /// HIST1H2BE /// HIST1H2BF /// HIST1H2BG /// HIST1H2BI
		GUSBP11
		ID2
		PWP1
		CACNB2
		RHOQ
		GNG11
		HSPA1A /// HSPA1B
		ZER1
		GRK4
		PPP2CA
		PDE4DIP
		GAS1
		ESRP1
		MCF2
		TMEM243
		VCAN
		HERC5
		SHANK2
		CDKN1A
		LSR
		NREP
		ZNF37BP
		PDGFRA
		NOVA1
		FZD3
		DLG5
		TFEB
		SLC27A2
		WRNIP1
		DHRS1
		SFT2D2
		DCN
		CX3CR1
		ABCC8
		NXF2 /// NXF2B
		LOC101928198 /// MFAP3L
		FAM13B
		USP39
		RMND1
		COL1A2
		CTTN
		LINC00472
		SFT2D3 /// WDR33
		RBM48
		ARFGAP1
		LOC81691
		CYP4B1
		ACKR3
		RP4-781L3.1
		AGR2
		HDLBP
		FAM174B
		CDIP1
		RAP1GDS1
		RCN3
		PTGER3
		CSH1 /// CSHL1 /// GH1
		KANK1
		PTN
		LOC102725198 /// RASA4 /// RASA4B /// RASA4CP
		HECA
		FAM115A /// LOC100294033
		CXCL14
		SEC24D
		MDFIC
		MNAT1
		LZTR1
		ID3
		CAPN3
		ERC2-IT1
		JAM3
		CHSY1
		DOLK
		MAP3K5
		CLDN11
		TIMP3
		CIB2
		RPP40
		YOD1
		THAP10
		FMO4
		UBE2I
		MYO6
		MYO1C
		MIR612 /// NEAT1
		FAS
		OSMR
		CRYAB
		PARVA
		C8orf4
		CCT2
		LMF1
		SLCO3A1
		SOS2
		LARS
		ZSCAN26
		TAP1
		ETS2
		TSGA10
		HAL
		MERTK
		COLGALT2
		NUPR1
		NDUFB4
		COL4A3
		MYO10
		OLFM1
		POGK
		MAPK9
		RIPK2
		EFNB3
		GRHL2
		DYRK2
		PCLO
		NOL3
		IFITM2
		NOTCH2NL
		GNL3 /// SNORD19B
		ZFHX4
		TFPT
		FZD7
		CHL1
		SPOCK3
		GSN
		ANK2
		FKBP10
		VLDLR
		VEGFC
		DBT
		ITGB6 /// LOC100505984
		VIM
		SMIM7
		PDK2
		LIN7A
		CA5BP1
		RUVBL1
		AGK
		IFNGR2
		MIR22 /// MIR22HG
		PKP4
		DUSP1
		GBP2
		MRC2
		CYAT1 /// IGLC1 /// IGLV1-44
		POMGNT1
		MARS /// MIR6758
		GRHPR
		SEMA7A
		TIE1
		NEUROD1
		SRGN
		VDAC3
		CASP7
		EDEM2
		USP53
		PRUNE2
		FCHSD2
		SLC4A7
		STAT6
		C10orf10
		MLLT3
		DYNC2H1
		PLAA
		MCL1
		TRIP13
		CPED1
		CTGF
		SNX7
		ZMYM1
		ARHGEF40
		ITGB3BP
		DHX9
		CLK1
		TNFAIP1
		NUDT2
		CD163
		LOC100996724 /// LOC100996761 /// LOC101929792 /// LOC101930416 /// PDE4DIP
		STXBP2
		FUT1
		DDX28
		CD59
		SNX29P2
		BST2
		BMPR2
		EAPP
		TAF13
		PALB2
		TBC1D30
		LHX3
		TUBGCP2
		SLC6A5
		TPGS2
		ERBB3
		ZKSCAN8
		LOC100130872 /// SPON2
		FUT9
		LOC101928061 /// SERP1
		SLC12A1
		OGFOD3
		MED1
		PAMR1
		ANAPC1 /// LOC730268
		CXCL12
		KLHL12
		LGI1
		IGF1R
		ALDH1A1
		NLGN1
		HELLS
		SPARCL1
		PRSS23
		MON2
		CNTNAP2
		RABEP1
		TNFRSF10B
		CDK5R1
		RPS19
		SMIM14
		TNFRSF11A
		ST14
		FAM153A /// FAM153B /// LOC100507387 /// LOC102725213
		MLLT10
		S100A10
		BAZ1A
		PTPRO
		ZDHHC14
		CAP2
		INSR
		GLIPR1
		HCRP1
		SYNJ1
		KLF15
		TCF7L2
		GPD2
		SCUBE2
		TOR1AIP2
		ULK2
		NRCAM
		HIPK2
		DAP
		DDX58
		MCM6
		RP11-119F7.5
		RPGR
		PON2
		PTP4A1
		CARF
		STMN4
		TDO2
		LCN2
		AKR1C3
		GMDS
		SPARC
		CBX5
		FICD
		OLA1
		RFX7
		SSBP1
		SUPT7L
		CASP2
		MIR4800 /// MXD4
		CRISPLD2
		AR
		MIR600 /// MIR600HG
		GOLGA4
		TMF1
		SELENBP1
		SMARCE1
		VRK1
		SAR1B
		DPYSL3
		ATRN
		RANGAP1
		SNCB
		RNGTT
		KLHL2
		C1RL
		DHX35
		SLC33A1
		USP47
		SP140L
		MSH3
		RNF14
		YEATS4
		PCOLCE
		MNS1
		SHC1
		IRX5
		GINS1
		PAPSS2
		ACSL3
		GLT8D2
		UTRN
		INTS6
		SMC3
		MKNK1
		MSH6
		SLCO2A1
		SLC38A10
		PTK2
		PLIN2
		SLC8B1
		FAM163A
		ENOSF1
		ORAI3
		ABHD2
		TASP1
		WDR19
		ZNF334
		BAMBI
		LTBP1
		TRIP12
		SENP7
		EZR
		BBS1
		PLD1
		CHI3L1
		ADAMTS2
		BRD8
		NKTR
		AHCYL1
		DNAAF1
		TIAM1
		PBX1
		ZNF711
		MIR6883 /// PER1
		ECE1
		MOGS
		ASXL2
		SPCS3
		CLDN9
		IER3
		MAGED4 /// MAGED4B /// SNORA11D /// SNORA11E
		UMPS
		DDX39A
		SMG8
		LRRC2
		BRCC3
		DSTYK
		RIMBP2
		SNX13
		KIT
		EPHA7
		MAP7
		CORO1C
		DGCR5
		RANBP1
		WBP11
		C17orf80
		GALNT2
		STK3
		REPS2
		CD200
		BAG3
		CCND1
		SMCO4
		RAB4A /// SPHAR
		CD79B
		FMOD
		IRS2
		SIK2
		APTX
		LRIG1
		CAND2
		SPRYD7
		RCN1
		BCL6
		POR
		ZWINT
		SAR1A
		TIMP1
		MRC1
		PDK4
		RHBDL1
		EPHB1
		ANAPC10
		PTGER4
		SSFA2
		ARHGEF5
		FGD2
		ZNF33B
		CACNA2D2
		B3GALT2
		CD14
		SNAP29
		TRIP6
		HERC1
		NPAS2
		INPP5F
		MYBL1
		EMCN
		SOGA1
		PPP1R13L
		FLT1
		NUCKS1
		NXN
		FOXJ3
		CRABP2
		TSPAN12
		GATA3
		TFAM
		GTF2H1
		SRSF7
		FLCN
		NAMPT
		GPR89A /// GPR89B
		TEP1
		KIAA1644
		PLCB4
		G3BP2
		ISLR
		PYGB
		AASS
		RCHY1
		TNFSF11
		ADAM28
		SH3BP5
		MTMR4
		SLC25A17
		ARHGEF28
		SORCS3
		CPSF6
		GBP1
		SLC35A2
		ARFIP1
		EHD4
		ZNF589
		LINC00115
		GOLGA2
		NIF3L1
		NT5DC2
		NOP14
		EIF4EBP1
		FER
		ARPC1B
		VARS
		KCMF1
		MFAP2
		WWC3
		IL17RA
		LHFP
		PHLDA2
		SLC35D1
		COL16A1
		ERLIN1
		SLC29A1
		FBXW7
		TIMELESS
		SLC25A36
		PCDH17
		RC3H2
		AKAP8L
		TMEM123
		ALDH1A3
		TGIF1
		NAV3
		ATP6V1G2
		GTF2I
		KCNN2
		RPS6KA1
		NCOA2
		CFLAR
		WDR48
		CDKN2C
		KIAA0226
		TRAK1
		CUTC
		DLC1
		PKI55
		AZI2
		WDR37
		ELTD1
		RGS17
		ZNF671
		GFRA1
		C5orf22
		NCAN
		ORC4
		ZNF207
		EXOC7
		PLVAP
		ELMO3
		PRELP
		COL8A2
		GYG1
		ZNF91
		PMP22
		PIGC
		ARMCX4
		CYBRD1
		CYFIP2
		PIPOX
		SYNGR1
		PDE4A
		GINS2
		CYP1B1
		VGLL4
		BRWD1
		STEAP1
		TEX264
		HMCES
		VAMP8
		MPZL2
		ANXA1
		C1R
		SQRDL
		TRIM23
		FABP7
		KCTD15
		EIF3B
		TRIM22
		GJA1
		TAS2R10
		FASN
		TGM2
		SLC23A2
		SQSTM1
		NMRK1
		ATF3
		JADE3
		MIS18A
		RFTN1
		CHST1
		LGALS1
		EXOC6B
		VAMP1
		HLA-E
		SGPL1
		SEMA3A
		FOXC1
		BTRC
		CLEC2B
		EDC3
		TSPAN8
		MUC1
		IGSF1
		TWF1
		MYH9
		DCLK1
		CSH1 /// CSH2 /// CSHL1 /// GH1
		RAI14
		FKBP14
		SGCB
		CASP8
		TRO
		BNIP2
		ERAP1
		CCNG2
		JAG1
		CACNA1B
		HLA-DQB1
		2017-09-04
		SIX3
		LITAF
		LINC00963
		GNB2L1 /// SNORD95 /// SNORD96A
		MYT1
		MPC1
		PIK3R3
		EMP1
		SNRPE
		MTHFD2
		FBLN1
		PRKAB2
		AFF4
		RAF1
		ZYX
		SYNRG
		SMOX
		RIMS3
		NCAPG2
		PIP5K1A
		PRKAR1A
		SARM1
		RGS7
		ASIC1
		HLA-DQB1 /// HLA-DRB1 /// HLA-DRB4 /// HLA-DRB5 /// LOC100996809 /// LOC101060835
		NSL1
		GFM1
		DAB2 /// LOC101926921
		KBTBD11
		CYB561D2
		GALC
		GNG4
		LOC100506403 /// LOC101928269 /// RUNX1
		BAD
		PDS5B
		APOBEC3F /// APOBEC3G
		SMPDL3A
		FLNB
		SCAI
		MFSD10
		GABARAPL1
		WDR78
		TXNL1
		RPH3AL
		S100A6
		TES
		JOSD1
		LOC100996668 /// ZEB1
		INHBB
		RAB31
		SLC6A14
		AP3B2
		CCL2
		KPNA1
		EFHC2
		RPRD2
		SMYD2
		CMAHP
		KCNQ1OT1 /// LOC101927338
		PDCD2
		MTPAP
		IDH3A
		ZFR2
		ITGA4
		KATNBL1
[truncated: 11,913 more rows]
